# Supplementary material for: Impact of Fluxapyroxad and Mefentrifluconazole on Microbial Succession and Metabolic Regulation in Rice Under Field Conditions
Source: Foods. 2025 May 27;14(11):1904. doi: 10.3390/foods14111904 (PMC12155283; doi:10.3390/foods14111904)
Supplement: Supplementary file 1 [file foods-14-01904-s001.zip]

Archive with 1 entries (1 files):
- foods-3623923-supplementary.pdf
